# Supplementary material for: TDP-43 seeding activity in the olfactory mucosa of patients with amyotrophic lateral sclerosis
Source: Mol Neurodegener. 2025 Apr 26;20:49. doi: 10.1186/s13024-025-00833-0 (PMC12034174; doi:10.1186/s13024-025-00833-0)
Supplement: Supplementary file 1 — Supplementary Material 1. Table S1. Comparison of SAA analyses and characteristics of the study population. The results of SAA analysis for TDP-43 and αSyn are listed for each subject: Sporadic MND, Genetic MND, Other neurodegenerative disorders, Controls. Abbreviations: POS = positive by SAA; NEG = negative by SAA; ID = identification; NA = not applicable; M = male; F = female; FOSMN = facial onset sensory and motor neuronopathy; bALS = bulbar-onset amyotrophic lateral sclerosis; sALS = spinal-onset amyotrophic lateral sclerosis; PLS = primary lateral sclerosis; MSA = multiple system atrophy; DLB = dementia with Lewy body; AD = Alzheimer's disease; CTRL = controls; ALS-FTD = ALS with frontotemporal dementia; ALScn = cognitively normal ALS; ALSci = ALS with cognitive impairment; ALSbi = ALS with behavioral impairment; ALScbi = ALS with combined cognitive and behavioral impairment; ALSnex = ALS with nonexecutive dysfunction; y = years; m = months; ALSFRSr_tot = ALS Functional Rating Scale revised total score; ΔFS = disease progression rate, calculated according to the following formula:/[disease duration at evaluation], as reported in Methods; BMI = body mass index; TARDBP = TAR DNA binding protein; C9orf72exp = Chromosome 9 open reading frame 72 expansion; SQSTM1= sequestosome 1; OPTN = optineurin; GLE1 = GLE1 RNA export mediator; het = heterozygous; hom = homozygous [file 13024_2025_833_MOESM1_ESM.xls]

## Sheet: Supplementary table 1a
ID	TDP-43_SAA	aSyn_SAA	Sex	Motor phenotype	Cognitive phenotype	Age (y)	Riluzole	Disease duration (m)	King's staging	ALSFRSr_tot	∆FS	BMI (kg/m2)
FOSMN#1	POS	NEG	M	FOSMN	ALS-FTD	70	No	133	NA	NA	NA	21.7181
FOSMN#2	NEG	NEG	F	FOSMN	ALScbi	70	Yes	22	NA	NA	NA	18.3594
MNDBULB#1	POS	NEG	M	bALS	ALS-FTD	76	Yes	54	2	42	0.111111	25.3906
MNDBULB#2	POS	POS	F	bALS	ALScn	57	No	20	1	40	0.4	23.9512
MNDBULB#3	NEG	NEG	F	bALS	ALSci	50	No	20	1	44	0.2	20.8325
MNDBULB#4	NEG	NEG	F	bALS	ALScbi	56	No	11	2	36	1.09091	25
MNDBULB#6	NEG	NEG	M	bALS	ALSbi	63	No	15	1	44	0.266667	31.9559
MNDBULB#7	NEG	NEG	F	bALS	ALScn	66	No	8	3	46	0.25	23.5294
MNDBULB#10	NEG	NEG	F	bALS	ALSnex	83	No	20	4a	39	0.45	21.0937
MNDBULB#11	POS	NEG	M	bALS	ALScn	62	No	7	1	44	0.571429	23.939
MNDBULB#13	NEG	NEG	M	bALS	FTD-ALS	79	No	56	1	42	0.107143	28.089
MNDBULB#14	NEG	NEG	M	bALS	ALScn	45	No	5	1	45	0.6	23.8227
MNDBULB#15	NEG	NEG	M	bALS	ALSbi	73	Yes	66	3	32	0.242424	27.7323
MNDBULB#16	NEG	NEG	F	bALS	ALScn	50	No	67	3	35	0.19403	23.634
MNDBULB#17	POS	NEG	F	bALS	ALScn	79	No	8	1	44	0.5	27.0552
MNDBULB#18	POS	NEG	M	bALS	ALScn	67	Yes	37	3	33	0.41	26.5888
MNDBULB#19	POS	NEG	M	bALS	ALScn	61	Yes	48	2	38	0.208333	23.6203
MNDBULB#20	NEG	NEG	M	bALS	ALS-FTD	66	No	24	3	39	0.375	17.5064
MNDBULB#21	POS	POS	M	bALS	ALScn	61	No	17	4b	42	0.35	18.4
MNDBULB#23	NEG	NEG	M	bALS	ALSci	55	No	18	3	45	0.17	29.38
MNDSPIN#1	NEG	NEG	M	sALS	ALScn	60	No	17	2	41	0.411765	28.4091
MNDSPIN#2	NEG	NEG	M	sALS	ALScn	70	No	3	3	36	4	22.8571
MNDSPIN#3	POS	NEG	F	sALS	ALSbi	55	No	8	4b	33	1.875	22.4059
MNDSPIN#4	NEG	NEG	M	sALS	ALS-FTD	56	No	55	1	47	0.0181818	21.6049
MNDSPIN#6	NEG	NEG	M	sALS	ALScn	56	No	7	1	47	0.142857	24.4898
MNDSPIN#7	POS	NEG	M	sALS	ALS-FTD	69	Yes	124	3	36	0.0967742	32.6531
MNDSPIN#8	NEG	NEG	M	sALS	ALScn	48	No	6	2	44	0.666667	24.6914
MNDSPIN#9	POS	NEG	M	sALS	ALScn	63	No	10	3	34	1.4	22.8571
MNDSPIN#10	NEG	NEG	M	sALS	ALScn	70	Yes	16	4b	37	0.6875	24.2215
MNDSPIN#11	NEG	POS	F	sALS	ALSbi	78	Yes	9	2	36	1.33333	19.3337
MNDSPIN#13	POS	NEG	M	sALS	ALScn	57	No	7	1	43	0.714286	24.4193
MNDSPIN#14	NEG	NEG	M	sALS	ALScn	54	No	5	2	43	1	25.1063
MNDSPIN#15	NEG	NEG	F	sALS	ALScn	47	Yes	30	2	37	0.366667	21.048
MNDSPIN#16	POS	NEG	M	sALS	ALScn	72	No	8	2	32	2	24.1633
MNDSPIN#17	NEG	NEG	M	sALS	ALScn	67	No	7	3	37	1.57143	21.1073
MNDSPIN#18	NEG	NEG	F	sALS	ALScn	49	Yes	10	2	43	0.5	23.5078
MNDSPIN#19	NEG	NEG	M	sALS	ALScn	74	No	NA	2	38	NA	23.0546
MNDSPIN#20	POS	NEG	M	sALS	ALScn	56	No	19	2	35	0.684211	22.7204
MNDSPIN#21	NEG	NEG	M	sALS	ALScn	48	No	14	2	42	0.428571	23.8754
MNDSPIN#22	NEG	NEG	M	sALS	ALSnex	76	No	8	2	44	0.5	28.7347
MNDSPIN#24	NEG	NEG	M	sALS	ALScbi	64	No	9	2	46	0.22	29.7576
MNDSPIN#25	POS	NEG	F	sALS	ALSci	61	Yes	41	2	40	0.195122	26.9531
MNDSPIN#26	POS	POS	M	sALS	FTD-ALS	59	No	12	NA	NA	NA	24.281
MNDSPIN#27	POS	NEG	M	sALS	ALScn	76	No	61	3	39	0.147541	24.8016
MNDSPIN#28	POS	NEG	F	sALS	ALScn	66	No	19	3	38	0.526316	25.0399
MNDSPIN#29	NEG	NEG	F	sALS	ALSci	47	No	13	2	42	0.461538	22.6003
MNDSPIN#30	POS	NEG	M	sALS	ALScn	67	No	15	1	44	0.266667	26.9896
MNDSPIN#31	NEG	NEG	M	sALS	ALSbi	75	No	6	2	44	0.666667	21.4346
MNDSPIN#32	POS	NEG	M	sALS	ALScn	59	No	12	2	44	0.333333	22.6627
MNDSPIN#35	NEG	NEG	M	sALS	FTD-ALS	60	No	1	3	46	2	NA
MNDSPIN#38	POS	NEG	M	sALS	ALSbi	53	Yes	17	4b	19	1.71	38.51
MNDSPIN#40	POS	POS	M	sALS	ALScn	67	No	10	2	45	0.3	24.91
MNDSPIN#41	NEG	NEG	M	sALS	ALScn	71	Yes	46	3	36	0.26	26.83
MNDSPIN#42	POS	NEG	M	sALS	ALScbi	61	Yes	11	3	37	1	20.18
MNDSPIN#43	NEG	NEG	F	sALS	ALScn	61	No	17	2	42	0.35	19.1
PLS#1	POS	NEG	M	PLS	ALScbi	39	Yes	71	NA	NA	NA	NA
PLS#3	NEG	NEG	M	PLS	ALScn	69	Yes	98	NA	NA	NA	24.2123
PLS#4	NEG	NEG	F	PLS	ALScn	46	No	61	NA	NA	NA	21.6333
PLS#5	POS	NEG	M	PLS	ALSbi	72	No	26	NA	NA	NA	24.8971
PLS#6	POS	NEG	M	PLS	ALScn	56	No	15	NA	NA	NA	25.9516
PLS#7	NEG	NEG	M	PLS	ALSbi	75	No	44	NA	NA	NA	25.1429
PLS#8	POS	NEG	M	PLS	ALS-FTD	67	No	79	NA	NA	NA	NA
PLS#9	NEG	NEG	M	PLS	ALSci	63	No	30	NA	NA	NA	22.68
PLS#10	POS	NEG	M	PLS	ALS-FTD	76	Yes	14	NA	NA	NA	21.2953
PLS#11	POS	NEG	M	PLS	ALSnex	66	No	34	NA	NA	NA	25.0995

## Sheet: Supplementary table 1b
ID	TDP-43_SAA	aSyn_SAA	Gene mutation	Sex	Motor phenotype	Cognitive phenotype	Age (y)	Riluzole	Disease duration (m)	King's staging	ALSFRSr_tot	∆FS	BMI (kg/m2)
MNDBULB#12	NEG	NEG	TARDBP (het) p.Ala382Thr	F	bALS	ALScn	56	No	26	3	41	0.269231	19.5312
MNDSPIN#34	POS	NEG	TARDBP (het) p.Asn267Ser	F	sALS	ALScn	32	Yes	65	1	46	0.0307692	24.093
MNDSPIN#12	POS	NEG	TARDBP (het) p.Gly295Ser	F	sALS	ALScn	65	Yes	38	3	34	0.368421	17.2248
MNDSPIN#33	NEG	POS	TARDBP (het) p.Ala382Thr	M	sALS	ALScn	62	Yes	22	2	41	0.318182	23.8751
MNDBULB#24	POS	NEG	C9ORF72exp (het)	M	bALS	FTD-ALS	63	No	72	3	29	0.15	27.01
MNDSPIN#36	POS	NEG	C9ORF72exp (het)	M	sALS	ALScn	70	No	31	2	44	0.13	27.68
MNDBULB#22	NEG	POS	C9ORF72exp (het)	F	bALS	ALScn	69	No	10	3	40	0.8	28.4
MNDBULB#8	NEG	NEG	C9ORF72exp (het)	M	bALS	ALScn	46	No	15	3	38	0.666667	29.4118
MNDSPIN#23	NEG	POS	C9ORF72exp (het)	M	sALS	ALSci	62	Yes	23	3	42	0.26087	23.8884
MNDSPIN#5	NEG	NEG	C9ORF72exp (het) + SQSTM1 (het) p.Pro392Leu	M	sALS	ALScbi	57	Yes	22	4b	18	1.36364	17.6745
PRESIN#1	POS	NEG	C9ORF72exp (het)	F	Pre-symptomatic	normal	50	No	NA	NA	NA	NA	NA
MNDBULB#9	POS	POS	SQSTM1 (het) p.Pro392Leu	F	bALS	ALS-FTD	65	No	9	4a	43	0.555556	19.3962
MNDSPIN#37	NEG	NEG	SQSTM1 (het) p.Gln354*	F	sALS	NA	65	Yes	59	2	35	0.22	27.85
MNDSPIN#39	POS	POS	SQSTM1 (het) p.Pro392Leu ¶	M	sALS	NA	80	No	84	2	40	0.1	28.71
PLS#2	POS	NEG	OPTN (hom) p.Glu175LysfsTer18	M	PLS	ALScn	58	No	59	2	40	NA	23.4568
MNDBULB#5	POS	NEG	GLE1 (het) p.Gln154*	F	bALS	ALScn	65	No	7	4b	39	1.28571	30.2222
FUS#1	NEG	NEG	FUS (het) p.Arg521Gly	M	sALS	ALScn	49	No	17	1	44	0.235294	23.3556
SOD1#1	NEG	NEG	SOD1(hom) p.Asp91Ala	F	sALS	ALScn	52	Yes	69	2	44	0.06	21.35
SOD1#2	NEG	NEG	SOD1 (het) p.Leu145Phe	F	sALS	NA	54	Yes	127	4a	36	0.09	24.82
SOD1#3	NEG	NEG	SOD1 (het) p.Ile150Thr	F	sALS	ALScn	63	Yes	103	2	36	0.12	22.54
SOD1#4	NEG	NEG	SOD1 (het) p.Val119_Val120insPheLeuGln	M	sALS	ALScn	53	Yes	69	2	36	0.17	23.86
¶ also, a variant in IGHMBP2 (p.Val726Met), reported in the literature in an individual affected with ALS along with a pathogenic SQSTM1 variant (Pensato et al, 2020; doi:10.3390/jcm9020412), and a variant of uncertain significance (VUS) in ATXN1 (p.Val633Ile).

## Sheet: Supplementary table 1c
ID	TDP-43_SAA	aSyn_SAA	Sex	Age (y)	Diagnosis
MSA#1	NEG	NEG	M	56	MSA
MSA#2	NEG	POS	M	61	MSA
MSA#3	NEG	POS	M	71	MSA
MSA#4	NEG	POS	F	55	MSA
MSA#5	NEG	POS	M	62	MSA
MSA#6	NEG	NEG	F	75	MSA
DLB#1	NEG	POS	M	56	DLB
DLB#2	POS	POS	M	69	DLB
DLB#3	NEG	POS	M	71	DLB
DLB#4	NEG	POS	M	73	DLB
DLB#5	POS	POS	M	76	DLB
DLB#6	NEG	POS	M	81	DLB
DLB#7	POS	POS	M	69	DLB
DLB#8	POS	POS	M	57	DLB
AD#1	NEG	POS	M	84	AD
AD#2	POS	NEG	M	68	AD
AD#3	POS	NEG	F	61	AD

## Sheet: Supplementary table 1d 
ID	TDP-43_SAA	aSyn_SAA	Sex	Age (y)
CTRL#1	NEG	NEG	M	24
CTRL#2	NEG	NEG	F	26
CTRL#3	NEG	NEG	M	25
CTRL#4	NEG	NEG	F	26
CTRL#5	NEG	NEG	F	29
CTRL#6	NEG	NEG	F	51
CTRL#7	NEG	NEG	M	64
CTRL#8	NEG	NEG	F	58
CTRL#9	NEG	NEG	M	66
CTRL#10	NEG	NEG	F	61
CTRL#11	POS	NEG	F	54
CTRL#12	NEG	NEG	F	50
CTRL#13	NEG	NEG	M	60
CTRL#14	NEG	NEG	F	54
CTRL#15	POS	NEG	F	41
CTRL#16	NEG	NEG	M	67
CTRL#17	POS	NEG	M	67
CTRL#18	NEG	NEG	M	67
CTRL#19	NEG	NEG	F	67
CTRL#20	NEG	NEG	M	42
CTRL#21	NEG	NEG	M	78
CTRL#22	NEG	NEG	M	65
